# Supplementary material for: Proficiency in Motivational Interviewing among Nurses in Child Health Services Following Workshop and Supervision with Systematic Feedback
Source: PLoS One. 2016 Sep 29;11(9):e0163624. doi: 10.1371/journal.pone.0163624 (PMC5042524; doi:10.1371/journal.pone.0163624)
Supplement: S1 File — (XLSX) [file pone.0163624.s001.xlsx]

## Sheet: dataset
id	session_nr	date	minutes	mi_spirit	empathy	percent_complex	percent_open	reflection_ratio	percent_mi_adherent	mi_adherent	mi_non_adherent	age	chs_years	mi_training	mi_training_hours
2	5	2009-02-13	20	2	2	0	0.2	0.24	0.666667	2	1	60.1807	12	1	30
2	10	2011-04-01	20	2.33333	2	0	0.166667	0.5	0	0	1	60.1807	12	1	30
4	5	2009-03-15	20	3.33333	3	0.222222	0.541667	0.375	1	6	0	57.3388	25	0
4	10	2010-10-20	20	3	3	0.190476	0.411765	1.23529	1	3	0	57.3388	25	0
7	5	2009-02-11	20	3.33333	3	0	0.416667	0.833333	1	1	0	52.5366	13	1	4
7	10	2010-09-27	20	2.33333	2	0.0714286	0.368421	0.736842	1	3	0	52.5366	13	1	4
13	5	2009-03-12	20	2	2	0	0.5	0.583333	1	1	0	51.5674	20	1	12
13	10	2010-11-17	20	2.33333	2	0	0.411765	0.205882	0	0	5	51.5674	20	1	12
14	5	2010-01-08	20	3	3	0.133333	0.636364	0.681818	0	0	0	50.7817	11	0
14	10	2013-12-02	20	3.33333	3	0.333333	0.235294	0.352941	1	2	0	50.7817	11	0
16	5	2010-10-13	18.3	2.66667	3	0.222222	0	1.8	0.5	2	2	59.2389	15	1	40
16	10	2013-04-26	20	3	3	0.25	0.142857	0.761905	1	1	0	59.2389	15	1	40
24	5	2009-02-12	20	3.66667	3	0.333333	0.45	0.75	1	3	0	41.3717	9	1	8
24	10	2011-03-07	17.41	3.33333	2	0.2	0.357143	1.07143	1	1	0	41.3717	9	1	8
31	5	2009-08-27	12.05	1.33333	2	0	0.125	0	0	0	0	53.0732	15	0
31	10	2011-05-04	20	2.66667	2	0.142857	0.666667	1.16667	0	0	0	53.0732	15	0
34	5	2009-01-15	20	2.66667	3	0.2	0.55814	0.232558	1	3	0	32.9418	5	1	16
34	10	2010-06-23	20	2.66667	2	0.25	0.65	0.6	1	1	0	32.9418	5	1	16
37	5	2009-11-23	20	2.33333	2	0	0.166667	0.555556	1	2	0	43.5893	11	0
37	10	2011-07-05	20	2.66667	2	0.142857	0.4	0.7	0	0	0	43.5893	11	0
40	5	2009-01-07	19.04	2.33333	3	0.125	0.571429	0.761905	0.4	2	3	62.0068	24	0
40	10	2010-06-07	20	2.33333	3	0.4	0.272727	0.454545	1	1	0	62.0068	24	0
41	5	2009-02-11	20	2.66667	3	0	0.6875	1.1875	1	3	0	38.193	3	0
41	10	2010-07-06	20	2.33333	2	0.153846	0.368421	0.684211	0	0	1	38.193	3	0
42	5	2009-01-15	20	2.33333	2	0.181818	0.538462	0.846154	1	3	0	39.7509	2	0
42	10	2010-06-08	20	2	2	0.153846	0.357143	0.928571	1	2	0	39.7509	2	0
43	5	2009-01-20	10	3	2	0	0.4	0.24	0.666667	2	1	51.9398	21	1
43	10	2010-05-21	20	2	2	0	0.142857	0.228571	0	0	0	51.9398	21	1
48	5	2009-02-03	20	3.33333	3	0.2	0.521739	0.869565	1	2	0	55.4771	15	1	2
48	10	2010-06-01	20	2.66667	2	0.3125	0.655172	0.551724	0	0	1	55.4771	15	1	2
49	5	2009-04-02	20	2	3	0.166667	0.363636	1.09091	0.666667	2	1	39.9754	5	1	8
49	10	2010-10-05	20	2	2	0.166667	0.388889	0.666667	1	2	0	39.9754	5	1	8
59	5	2011-10-18	20	2.66667	2	0.111111	0.125	0.5625	0	0	1	42.1547	8	0
59	10	2013-12-02	20	3.33333	3	0.25	0.538462	0.461538	0	0	0	42.1547	8	0
61	5	2009-04-21	20	3.33333	3	0	0.333333	0.416667	1	5	0	59.7563	30	1	8
61	10	2011-04-18	20	3	3	0.285714	0.416667	0.583333	0	0	0	59.7563	30	1	8
62	5	2009-05-29	20	3	3	0.210526	0.636364	0.863636	1	3	0	46.4832	11	1	200
62	10	2011-05-13	20	3.33333	3	0.346154	0.619048	1.2381	0	0	0	46.4832	11	1	200
64	5	2009-05-12	20	4	4	0.333333	0.8	1.2	0	0	0	55.822	29	1	20
64	10	2011-06-01	20	3	4	0.291667	0.2	0.96	1	1	0	55.822	29	1	20
79	5	2009-08-19	20	2	3	0.15	0.583333	1.66667	0	0	0	57.2731	20	0
79	10	2010-11-24	20	2	2	0.25	0.3	0.6	1	1	0	57.2731	20	0
83	5	2010-04-22	20	2.33333	3	0.285714	0.190476	0.666667	1	4	0	40.4572	8	0
83	10	2011-12-20	20	4	4	0.333333	0.470588	2.64706	1	2	0	40.4572	8	0
102	5	2009-05-11	20	2.66667	2	0	0.333333	0.666667	0.666667	4	2	45.5524	0.5	1	20
102	10	2011-10-13	15.52	2.66667	3	0	0.357143	0.357143	1	1	0	45.5524	0.5	1	20
103	5	2009-05-08	20	2.66667	3	0	0.4375	0.4375	0.666667	4	2	47.1321	6	0
103	10	2012-12-10	20	2.33333	2	0.2	0	0.833333	0	0	0	47.1321	6	0
104	5	2010-02-01	20	3	3	0.238095	0.233333	0.7	1	3	0	52.1971	22	1	24
104	10	2012-02-21	20	3	3	0.285714	0.318182	0.954545	1	2	0	52.1971	22	1	24
121	5	2010-03-22	20	4	4	0.28	0.25	3.125	1	7	0	50.4997	13	1	8
121	10	2012-01-12	20	3.33333	3	0.0909091	0.272727	2	0	0	1	50.4997	13	1	8
122	5	2010-04-30	20	3.33333	3	0	0.266667	0.8	1	5	0	60.6023	12	1	4
122	10	2012-03-02	20	3.66667	4	0.411765	0.352941	1	1	5	0	60.6023	12	1	4
128	5	2011-06-21	20	2.66667	2	0.153846	0.421053	0.684211	0	0	1	34.7214	8	0
128	10	2013-02-11	20	3	4	0.642857	0	0.875	1	2	0	34.7214	8	0
129	5	2010-12-29	20	3.33333	4	0.368421	0.391304	0.826087	0	0	0	53.1444	17	1	20
129	10	2012-10-24	20	3.33333	4	0.407407	0.56	1.08	0.666667	4	2	53.1444	17	1	20
131	5	2010-07-08	20	3	3	0	0.388889	0.388889	1	3	0	37.0869	3	1	8
131	10	2013-05-06	20	4	4	0.521739	0.681818	1.04545	1	2	0	37.0869	3	1	8
132	5	2011-09-20	20	3	3	0.3	0.0769231	2.30769	1	1	0	39.6906	1	0
132	10	2014-01-07	20	3	3	0.235294	0.52381	0.809524	0	0	2	39.6906	1	0
133	5	2010-06-01	20	2.33333	3	0.375	0.344828	0.275862	0.6	3	2	56.8433	15	1	12
133	10	2012-01-13	20	2.66667	3	0.375	0.142857	0.761905	0	0	2	56.8433	15	1	12
136	5	2010-11-15	20	2.66667	2	0.133333	0.454545	0.681818	1	2	0	38.642	0.04	0
136	10	2013-02-12	20	4	4	0.466667	0.4375	0.9375	1	5	0	38.642	0.04	0

## Sheet: description
Variable	Label
id	Nurse id
session_nr	Session number
date	Date
minutes	Lenghth of session in minutes
mi_spirit	Mi spirit
empathy	Empathy
percent_complex	Percent complex reflections
percent_open	Percent open questions
reflection_ratio	Reflection-to-question ratio
percent_mi_adherent	Percent MI adherent behaviors
mi_adherent	MI adherent behaviors
mi_non_adherent	MI non-adherent behaviors
age	Nurses's age
chs_years	Years in child health services
mi_training	Previous MI training (%)
mi_training_hours	Length of prior MI training in hours
